# Supplementary material for: iPS cell generation-associated point mutations include many C > T substitutions via different cytosine modification mechanisms
Source: Nat Commun. 2024 Jun 11;15:4946. doi: 10.1038/s41467-024-49335-5 (PMC11166658; doi:10.1038/s41467-024-49335-5)
Supplement: Supplementary file 7 — Source Data [file 41467_2024_49335_MOESM7_ESM.xlsx]

## Sheet: Fig.1b
	total SNVs			total SNVs
R-HDFa-1-2	471		E-HDFa-11-2	587
R-HDFa-1-12	478		E-HDFa-12-3	648
R-HDFa-1-19	435		E-HDFa-1-3	930
mean	461.333		E-HDFa-4-2	745
SD	23.0723		E-HDFa-7-3	640
			mean	710
			SD	135.553

## Sheet: Fig.1d
Name	short name	SNVs
R4F-13	13	492
R4F-17	17	913
R4F-535	535	528
R4F-536	536	636
R4F-539	539	910
R4F-541	541	1282
R4F-594	594	828
R4F-596	546	651
R4F-19004	19004	660
rot866	866	891
rot8115	8115	2091
rot8118	8118	1074
oG207	207	659
oG218	218	766
oG420	420	509
oG424	424	643
oG427	427	674
SG1170	1170	643
SG11122	11122	831
SG11126	11126	497
R4F-NAC1-7	NAC1-7	479
R4F-NAC1-11	NAC1-11	495
R4F-NAC1-12	NAC1-12	1074
R4F-NAC5-13	NAC5-13	604
R4F-NAC5-19	NAC5-19	723
R4F-NAC5-22	NAC5-22	541
R4F-NAC5-24	NAC5-24	739
R4F-Thymidine-46	Thy-46	799
R4F-Thymidine-48	Thy-48	461
R4F-Thymidine-50	Thy-50	1192
R3F-53	R3F-53	479
R3F-60	R3F-60	731
R3F-70	R3F-70	632
e8M5-ntES-2	ntES-2	493
e8M5-ntES-3	ntES-3	346
total		25966
mean		741.886
SD		320.031

## Sheet: Fig.2a
hiPSC	C>T	other	SNVs total
CB-epi-2-1-3	27	41	68
CB-epi-2-2-3	34	45	79
CB-epi-2-3-1	41	42	83
CB-epi-2-1-5	41	45	86
CB-epi-2-1-4	39	50	89
CB-epi-2-2-4	44	55	99
CB-epi-2-3-7	41	58	99
CB-epi-1-5	40	63	103
CB-epi-1-1	52	53	105
CB-epi-2-2-1	38	68	106
CB-epi-2-3-4	38	70	108
CB-epi-1-FF1	58	73	131
CB-epi-1-11	55	80	135
CB-epi-1-8	53	86	139
R-HDFa-1-19	121	314	435
R-HDFa-1-2	132	339	471
R-HDFa-1-12	150	328	478
paim_1	83	496	579
E-HDFa-11-2	179	408	587
liqa_6	111	480	591
E-HDFa-7-3	199	441	640
paim_3	84	560	644
E-HDFa-12-3	184	464	648
oupf_5	142	547	689
nosn_1	117	611	728
E-HDFa-4-2	173	572	745
liqa_1	143	636	779
uevq_6	123	685	808
voce_1	122	690	812
kozf_1	140	708	848
lepk_4	161	696	857
bilx_1	271	595	866
xomm_3	282	601	883
voce_2	133	759	892
E-HDFa-1-3	267	663	930
oupf_6	268	662	930
uevq_4	163	832	995
puhk_5	257	798	1055
qoog_6	188	1070	1258
nufh_4	269	1042	1311
siqu_11	407	948	1355
nufh_3	261	1109	1370
kute_5	366	1015	1381
lako_2	622	889	1511
letw_5	504	1011	1515
kozf_2	410	1114	1524
letw_1	573	952	1525
lako_1	449	1117	1566
kute_4	524	1080	1604
xomm_2	705	930	1635
deyz_3	403	1248	1651
puhk_2	475	1184	1659
iuad_3	677	995	1672
tuju_4	509	1189	1698
lepk_1	918	1036	1954
uiao_1	575	1426	2001
zaie_1	551	1494	2045
meue_4	636	1425	2061
deyz_2	810	1316	2126
siqu_4	1029	1343	2372
zaie_5	701	1708	2409
iuad_2	1614	1162	2776
laey_6	1703	1311	3014
laey_4	1561	1523	3084
qoog_4	1136	2020	3156
bilx_2	1920	1395	3315
iudw_4	1578	1930	3508
xomm_1	2698	1221	3919
zerv_7	2574	1819	4393
uiao_2	2600	2362	4962
iudw_1	2959	2116	5075
meue_5	4318	2431	6749
tuju_1	5335	2662	7997
nosn_6	7802	3171	10973
zerv_8	9561	3296	12857

## Sheet: Fig.2bc
HipSci iPSCs	Type		Av.normalized	SD.normalized		E-HDFa iPSCs	Type		Av.normalized	SD.normalized		R-HDFa iPSCs	Type		Av.normalized	SD.normalized		CB-epi iPSCs	Type		Av.normalized	SD.normalized		germline mutations	Type		Av.normalized
	C>A	CA	333.113	112.405			C>A	CA	194	71.9392			C>A	CA	106.708	9.11257			C>A	CA	27.3361	10.6647			C>A	CA	3.14142
		CC	205.625	78.7424				CC	120.718	67.8987				CC	68.1833	28.1222				CC	15.5688	10.2394				CC	4.72582
		CG	269.139	117.748				CG	205.549	163.656				CG	82.692	40.9219				CG	29.111	23.679				CG	6.0803
		CT	335.822	104.495				CT	212.863	99.2997				CT	110.762	6.28748				CT	26.9469	12.5563				CT	2.5137
	C>G	CA	90.9192	33.1158			C>G	CA	47.1762	9.56744			C>G	CA	32.895	14.1034			C>G	CA	4.1262	3.32829			C>G	CA	2.79631
		CC	104.711	52.333				CC	45.6046	14.5395				CC	30.1795	8.87194				CC	4.31136	4.4464				CC	3.39848
		CG	155.131	99.7491				CG	106.318	65.1064				CG	29.5329	10.2305				CG	10.1256	16.6143				CG	5.21168
		CT	121.903	58.9242				CT	55.4643	7.578				CT	27.4823	4.99678				CT	7.49518	3.53326				CT	4.10275
	C>T	CA	681.576	1003.92			C>T	CA	123.717	17.2395			C>T	CA	99.4873	17.7419			C>T	CA	22.5222	7.10307			C>T	CA	9.29744
		CC	1226.92	1985.01				CC	170.346	54.916				CC	82.7142	27.9216				CC	27.7843	11.423				CC	10.8612
		CG	1936.8	2052.09				CG	765.492	177.816				CG	614.284	81.8439				CG	272.124	61.6213				CG	138.761
		CT	901.024	1572.58				CT	115.925	8.93852				CT	69.1222	1.44245				CT	19.4518	8.26758				CT	9.47307
	T>A	TA	164.421	124.518			T>A	TA	42.5868	19.6496			T>A	TA	28.3912	11.0814			T>A	TA	4.37275	3.06287			T>A	TA	1.44826
		TC	94.2786	65.8112				TC	34.7448	10.4932				TC	20.6113	10.6164				TC	3.36511	4.45162				TC	2.1001
		TG	108.676	73.8476				TG	25.0323	8.94142				TG	14.4417	4.8139				TG	2.0631	1.85414				TG	1.58694
		TT	122.975	118.9				TT	29.2768	10.0669				TT	21.4221	3.57035				TT	4.59044	2.29195				TT	0.95603
	T>C	TA	250.197	134.947			T>C	TA	140.004	39.863			T>C	TA	102.031	16.2631			T>C	TA	10.2665	5.20504			T>C	TA	8.52976
		TC	142.668	72.5246				TC	51.2338	9.67652				TC	38.2781	18.3882				TC	3.57543	3.68463				TC	5.02292
		TG	142.192	76.6801				TG	61.6179	4.99116				TG	45.7321	2.40695				TG	4.29813	3.15648				TG	8.32404
		TT	193.877	138.142				TT	58.9107	9.7778				TT	44.6293	6.43653				TT	7.14069	4.14245				TT	5.6968
	T>G	TA	89.3921	69.5735			T>G	TA	21.2934	11.2925			T>G	TA	11.5339	4.06578			T>G	TA	2.28144	2.52663			T>G	TA	1.45153
		TC	104.612	104.984				TC	12.9557	2.63361				TC	15.7038	6.1294				TC	1.47224	1.91521				TC	1.63461
		TG	110.129	81.8961				TG	27.9206	9.41484				TG	20.8602	6.05736				TG	2.23503	1.99474				TG	2.46299
		TT	99.5655	87.9393				TT	26.7776	9.44625				TT	13.6863	5.45379				TT	3.44283	2.15411				TT	1.47889

## Sheet: Fig2.d
Name	CpG_C>T_av.	CpG_C>T_sd				HipSci	CB-epi	E-HDFa	R-HDFa
HipSci	109.302	115.808				29	19	39	40
E-HDFa	40.6	9.50263				164	17	45	35
R-HDFa	34.6667	4.6188				112	15	57	35
CB-epi	15.3571	3.47756				76	14	38
NatGenet	7.83088	-				142	21	37
						83	13
						222	13
						147	21
						19	12
						90	15
						90	20
						68	18
						192	14
						169	14
						98
						71
						93
						32
						48
						111
						15
						13
						117
						319
						17
						567
						44
						44
						16
						44
						7
						14
						102
						35
						138
						26
						68
						105
						432
						126
						16
						11
						76
						225
						21
						18
						195
						97
						54
						120
						151
						205
						578

## Sheet: Fig.3a
iPSC				germline				control	Ma et al, Nature 2014
	CpG_C>T only	%			CpG_C>T only	%			total CpG	%
intron	2579	0.408		CDS	3046	0.477		CDS	12650013	0.473
intergenic	3457	0.547		UTR	2946	0.461		UTR	12070275	0.451
CDS	168	0.027		intron	254	0.04		intron	1073876	0.04
UTR	111	0.018		intergenic	144	0.023		intergenic	958538	0.036
total	6315	1		total	6390	1			26752702	1

## Sheet: Fig.3b
	CpG C>T				non-CpG C>T
		%	%			%	%
		iPSCs	germline			iPSCs	germline
	LINE	16.5479	13.3959		LINE	22.7718	17.2348
	SINE	25.5582	18.3412		SINE	11.5062	10.8899
	LTR	9.91291	10.5164		LTR	12.135	10.7549
	others	47.981	57.7465		others	53.5869	61.1205
	total	100	100		total	100	100

## Sheet: Fig.3cd
iPSCs	repName	CpG_C>T	%		germline	repName	CpG_C>T	%			germline_CpG_C>T	iPS_CpG_C>T	iPS/germline	AluJ=1
	AluY	348	21.5613			AluSx	133	11.3481		AluJ	196	151	0.770408	1
	AluSx	170	10.5328			AluSx1	116	9.89761		AluS	675	930	1.37778	1.78837
	AluSx1	146	9.04585			AluSz	112	9.55631		AluY	110	348	3.16364	4.10644
	AluSz	112	6.93928			AluY	110	9.38567		AluYa-k	7	43	6.14286	7.97351
	AluSp	89	5.51425			AluJb	97	8.27645		other	184	142	0.771739	1.00173
	AluSq2	87	5.39033			AluSq2	54	4.60751
	AluJb	75	4.64684			AluSp	53	4.52218
	AluSg	72	4.46097			AluJo	44	3.75427
	AluSc	50	3.09789			AluJr	43	3.66894
	AluSz6	46	2.85006			AluSz6	34	2.90102
	AluJr	43	2.66419			AluSc	33	2.8157
	AluSc8	36	2.23048			AluSx3	31	2.64505
	AluSq	31	1.92069			AluSg	29	2.4744
	AluSx3	30	1.85874			AluSc8	23	1.96246
	AluJo	25	1.54895			AluSq	20	1.70648
	AluSg7	17	1.05328			AluJr4	12	1.02389
	AluSc5	15	0.929368			AluSg7	11	0.938567
	AluSg4	13	0.805452			AluSg4	10	0.853242
	AluSx4	11	0.681537			AluSx4	6	0.511945
	AluYf4	10	0.619579			AluSc5	5	0.426621
	AluYc	9	0.557621			FLAM_C	5	0.426621
	AluYk4	8	0.495663			AluSq10	4	0.341297
	AluJr4	8	0.495663			AluYk4	4	0.341297
	AluYa5	5	0.309789			AluYc	2	0.170648
	FLAM_C	4	0.247831			FAM	2	0.170648
	AluYb8	3	0.185874			AluSq4	1	0.0853242
	AluSq10	3	0.185874			AluYf4	1	0.0853242
	AluYg6	2	0.123916			FLAM_A	1	0.0853242
	AluYc3	2	0.123916			FRAM	1	0.0853242
	AluYa8	2	0.123916			MIRb	82	6.99659
	AluSq4	2	0.123916			MIR	47	4.01024
	FRAM	1	0.0619579			MIRc	27	2.30375
	FAM	1	0.0619579			MIR3	17	1.45051
	AluYk12	1	0.0619579			LFSINE_Vert	1	0.0853242
	AluYd8	1	0.0619579			MamSINE1	1	0.0853242
	MIRb	63	3.90335			total	1172
	MIR	31	1.92069
	MIR3	25	1.54895
	MIRc	17	1.05328
	total	1614

## Sheet: Fig.4ab
hiPSC	non-CpG C>T	CpG C>T	SNVs total
CB-epi-2-1-3	14	13	68
CB-epi-2-2-3	19	15	79
CB-epi-2-3-1	23	18	83
CB-epi-2-1-5	20	21	86
CB-epi-2-1-4	26	13	89
CB-epi-2-2-4	24	20	99
CB-epi-2-3-7	27	14	99
CB-epi-1-5	25	15	103
CB-epi-1-1	33	19	105
CB-epi-2-2-1	26	12	106
CB-epi-2-3-4	24	14	108
CB-epi-1-FF1	37	21	131
CB-epi-1-11	38	17	135
CB-epi-1-8	39	14	139
R-HDFa-1-19	86	35	435
R-HDFa-1-2	97	35	471
R-HDFa-1-12	110	40	478
paim_1	76	7	579
E-HDFa-11-2	140	39	587
liqa_6	98	13	591
E-HDFa-7-3	162	37	640
paim_3	70	14	644
E-HDFa-12-3	139	45	648
oupf_5	126	16	689
nosn_1	100	17	728
E-HDFa-4-2	135	38	745
liqa_1	128	15	779
uevq_6	112	11	808
voce_1	101	21	812
kozf_1	121	19	848
lepk_4	129	32	857
bilx_1	242	29	866
xomm_3	228	54	883
voce_2	115	18	892
E-HDFa-1-3	210	57	930
oupf_6	224	44	930
uevq_4	147	16	995
puhk_5	222	35	1055
qoog_6	162	26	1258
nufh_4	225	44	1311
siqu_11	339	68	1355
nufh_3	217	44	1370
kute_5	298	68	1381
lako_2	551	71	1511
letw_5	393	111	1515
kozf_2	320	90	1524
letw_1	525	48	1525
lako_1	351	98	1566
kute_4	434	90	1604
xomm_2	608	97	1635
deyz_3	327	76	1651
puhk_2	373	102	1659
iuad_3	594	83	1672
tuju_4	383	126	1698
lepk_1	825	93	1954
uiao_1	499	76	2001
zaie_1	431	120	2045
meue_4	519	117	2061
deyz_2	698	112	2126
siqu_4	924	105	2372
zaie_5	550	151	2409
iuad_2	1472	142	2776
laey_6	1534	169	3014
laey_4	1369	192	3084
qoog_4	998	138	3156
bilx_2	1756	164	3315
iudw_4	1431	147	3508
xomm_1	2503	195	3919
zerv_7	2369	205	4393
uiao_2	2375	225	4962
iudw_1	2737	222	5075
meue_5	3999	319	6749
tuju_1	4903	432	7997
nosn_6	7235	567	10973
zerv_8	8983	578	12857

## Sheet: Fig.5d
OSKC	OSKC+Tet1
103	165
101	154
102	185

[truncated: 22 more sheets: Fig5e, Fig.5f, Fig.5g, Fig.6ab, Fig.6c, Fig.6d, Fig.7bc, Fig.7d, Fig.7e, Supplementary Fig.2a, Supplementary Fig.2b, Supplementary Fig.3 , Supplementary Fig.4, Supplementary Fig.5, Supplementary Fig.6b, Supplementary Fig.7ab, Supplementary Fig.8a, Supplementary Fig.8b, Supplementary Fig.9b, Supplementary Fig.9c …]
